# Supplementary material for: Dinuclear Macrocyclic Bis(iminopyridyl) Co- and Fe-Based Catalysts for Ethylene Oligomerization
Source: Materials (Basel). 2025 May 5;18(9):2123. doi: 10.3390/ma18092123 (PMC12073060; doi:10.3390/ma18092123)
Supplement: Supplementary file 1 [file materials-18-02123-s001.zip]

Archive with 1 entries (1 files):
- materials-3539947-supplementary.pdf
